# Supplementary material for: Redescription of Pseudopheraheveli Kramer (Hemiptera, Cicadellidae) with the first description of the female
Source: Zookeys. 2020 Oct 20;976:101–7. doi: 10.3897/zookeys.976.54582 (PMC7591545; doi:10.3897/zookeys.976.54582)
Supplement: XML Treatment for Pseudophera heveli [file zookeys.976.54582-treatment1.xml]

<!DOCTYPE tp:taxon-treatment
  PUBLIC "-//TaxonX//DTD Taxonomic Treatment Publishing DTD v0 20100105//EN" "tax-treatment-NSO.dtd">
<tp:taxon-treatment xmlns:tp="http://www.plazi.org/taxpub"><tp:treatment-meta><kwd-group><label>Taxon classification</label><kwd><named-content xmlns:xlink="http://www.w3.org/1999/xlink" content-type="kingdom">Animalia</named-content></kwd><kwd><named-content xmlns:xlink="http://www.w3.org/1999/xlink" content-type="order">Hemiptera</named-content></kwd><kwd><named-content xmlns:xlink="http://www.w3.org/1999/xlink" content-type="family">Cicadellidae</named-content></kwd></kwd-group><mixed-citation publication-type="journal"><person-group><name><surname>McKamey</surname><given-names>Stuart H.</given-names></name></person-group><article-title>Redescription of <italic><tp:taxon-name><tp:taxon-name-part taxon-name-part-type="genus" reg="Pseudophera">Pseudophera</tp:taxon-name-part> <tp:taxon-name-part taxon-name-part-type="species" reg="heveli">heveli</tp:taxon-name-part></tp:taxon-name></italic> Kramer (<tp:taxon-name><tp:taxon-name-part taxon-name-part-type="order">Hemiptera</tp:taxon-name-part></tp:taxon-name>, <tp:taxon-name><tp:taxon-name-part taxon-name-part-type="family">Cicadellidae</tp:taxon-name-part></tp:taxon-name>) with the first description of the female</article-title><source>Zookeys</source><day>20</day><month>10</month><year>2020</year><volume>976</volume><fpage>101</fpage><lpage>107</lpage><pub-id pub-id-type="doi">10.3897/zookeys.976.54582</pub-id></mixed-citation></tp:treatment-meta><tp:nomenclature><tp:taxon-name><object-id xmlns:xlink="http://www.w3.org/1999/xlink" content-type="arpha" xlink:type="simple">F8BED1E9-EF3E-50AE-B2E4-4938B21B22DC</object-id>
            <tp:taxon-name-part taxon-name-part-type="genus" reg="Pseudophera">Pseudophera</tp:taxon-name-part>
            <tp:taxon-name-part taxon-name-part-type="species" reg="heveli">heveli</tp:taxon-name-part>
          </tp:taxon-name><tp:taxon-authority>Kramer, 1976</tp:taxon-authority><xref ref-type="fig" rid="F1">Figs 1–5</xref><xref ref-type="fig" rid="F2">, 6–13</xref></tp:nomenclature><tp:treatment-sec sec-type="Diagnosis"><title>Diagnosis.</title><p>Pronotum with dorsal processes, short and directed dorsally.</p></tp:treatment-sec><tp:treatment-sec sec-type="description" id="SECID0EXFAC"><title>Description.</title><p>Measurements (mm). Total length (from anterior of head to tip of forewings in repose) female 18.6, male 18.4; crown length female 2.9, male 2.8; transocular distance female 4.3, male 4.2; interocular distance female and male 3.0; distance between compound eye and mesal line female and male 1.5; distance between ocellus and mesal line female 0.7, male 0.6; pronotum maximum width female 4.0, male 3.9; pronotum maximum length female and male 3.2; forewing length female 12.1, male 11.8; length of metathoracic femur female 3.0, male 2.6; length of metathoracic tibia female 5.3, male 5.7.</p><p>Head (Figs <xref ref-type="fig" rid="F1">1–3</xref>, <xref ref-type="fig" rid="F1">5</xref>). Crown maximum length 0.7 times transocular distance and 2.1 times longer than interocular distance in dorsal view; frontoclypeus with deep muscle impressions laterally and planar medially, dorsal surface planar; lateral frontal suture extending onto crown to ocelli. Ocellus located at level of anterior limit of compound eye, distinctly closer to eye than to each other (ratio of distances between eyes vs. between ocelli 2.1). Clypellus anterior margin in lateral view at level of frontoclypeus. Thorax (Figs <xref ref-type="fig" rid="F1">1–3</xref>, <xref ref-type="fig" rid="F1">5</xref>). Pronotum maximum width at posterolateral angles 1.1 times wider than transocular distance; maximum length 1.2 times longer than crown length; lateral margins convergent anteriorly, mostly smooth in anterior half, punctate in posterior half; posterior margin transverse; with a pair of suprahumeral processes that are short and directed vertically. Scutellum dorsally smooth, lacking longitudinal carina. Forewing (Figs <xref ref-type="fig" rid="F1">1–2</xref>, <xref ref-type="fig" rid="F1">5</xref>) coriaceous; venation with a few extra crossveins between veins R<sub>4+5</sub> and M<sub>1+2</sub>. Metathoracic leg with femoral setal formula 2:0:0:0 (AD1 and PD1); tibia with anteroventral row (<abbrev xmlns:xlink="http://www.w3.org/1999/xlink" xlink:title="anteroventral row" xlink:type="simple">AV</abbrev>) complete with cucullate (<italic>sensu</italic><xref ref-type="bibr" rid="B1">Deitz 1975</xref>) macrosetae; anterodorsal (<abbrev xmlns:xlink="http://www.w3.org/1999/xlink" xlink:title="anterodorsal" xlink:type="simple">AD</abbrev>) and posteroventral (<abbrev xmlns:xlink="http://www.w3.org/1999/xlink" xlink:title="posteroventral" xlink:type="simple">PV</abbrev>) rows complete with uniform non-cucullate macrosetae; posterodorsal (<abbrev xmlns:xlink="http://www.w3.org/1999/xlink" xlink:title="posterodorsal" xlink:type="simple">PD</abbrev>) row with smaller, more closely spaced, uniform, noncucullate macrosetae; ratio of length of each individual tarsomere by total tarsus length (excluding pretarsus) equal to 0.5, 0.4 and 0.3, respectively. Coloration. Male unicolorus dark brown throughout. Female unicolorous reddish brown throughout.</p><fig id="F1" position="float" orientation="portrait"><object-id xmlns:xlink="http://www.w3.org/1999/xlink" content-type="doi" xlink:type="simple">10.3897/zookeys.976.54582.figures1-5</object-id><object-id xmlns:xlink="http://www.w3.org/1999/xlink" content-type="arpha" xlink:type="simple">D0ADD8AE-1E69-5C77-AA39-1626B5EC5229</object-id><label>Figures 1–5.</label><caption><p><italic><tp:taxon-name><tp:taxon-name-part taxon-name-part-type="genus" reg="Pseudophera">Pseudophera</tp:taxon-name-part> <tp:taxon-name-part taxon-name-part-type="species" reg="heveli">heveli</tp:taxon-name-part></tp:taxon-name></italic>. Male (<bold>1–3</bold>) and female (<bold>4, 5</bold>) <bold>1–3</bold> habitus in dorsal, lateral, and anterior views, respectively <bold>4</bold> detail of undissected female sternum, ventral view <bold>5</bold> habitus, lateral view. Scale bar: 8 mm (<bold>1</bold>).</p></caption><graphic xmlns:xlink="http://www.w3.org/1999/xlink" xlink:href="zookeys-976-101-g001.jpg" position="float" orientation="portrait" xlink:type="simple" id="oo_464322.jpg"><uri content-type="original_file" xlink:type="simple">https://binary.pensoft.net/fig/464322</uri></graphic></fig></tp:treatment-sec><tp:treatment-sec sec-type="Male terminalia" id="SECID0EEIAC"><title>Male terminalia.</title><p>Pygofer (Fig. <xref ref-type="fig" rid="F2">6</xref>) in lateral view with dorsal margin straight; posterior margin subtruncate. Subgenital plates (Fig. <xref ref-type="fig" rid="F2">7</xref>) 1.4 times longer than wide at base in ventral view, not fused. Connective (Fig. <xref ref-type="fig" rid="F2">8</xref>) in dorsal view short (1.5 times wider than long), roughly Y-shaped with anterior arms widely separated and laterally truncate. Style, in dorsal view, without preapical lobe; apex rounded, directed posteriorly beyond connective; ventral margin without preapical dentiform processes. Aedeagus (Figs <xref ref-type="fig" rid="F2">9–11</xref>) strongly sclerotized, elongate, with 2 pairs of stout spines posteriorly.</p></tp:treatment-sec><tp:treatment-sec sec-type="Female terminalia" id="SECID0E1IAC"><title>Female terminalia.</title><p>Sternite VII (Fig. <xref ref-type="fig" rid="F1">4</xref>) transverse, without median emargination of projections; internal sclerotized sternite VIII absent; valvula I (Fig. <xref ref-type="fig" rid="F3">14</xref>) long, apex acute, lacking spines; valvula II (Figs <xref ref-type="fig" rid="F2">12–13</xref>) in lateral view serratiform, with 36 teeth, each tooth microserrate on its own dorsal margin; valvula III (Fig. <xref ref-type="fig" rid="F3">15</xref>) long, broad, apex rounded, basally narrower than distally, lacking spines.</p><fig id="F2" position="float" orientation="portrait"><object-id xmlns:xlink="http://www.w3.org/1999/xlink" content-type="doi" xlink:type="simple">10.3897/zookeys.976.54582.figures6-13</object-id><object-id xmlns:xlink="http://www.w3.org/1999/xlink" content-type="arpha" xlink:type="simple">5466FD15-52E5-54DF-8758-54FC50ED1B20</object-id><label>Figures 6–13.</label><caption><p>Terminalia of <italic><tp:taxon-name><tp:taxon-name-part taxon-name-part-type="genus" reg="Pseudophera">Pseudophera</tp:taxon-name-part> <tp:taxon-name-part taxon-name-part-type="species" reg="heveli">heveli</tp:taxon-name-part></tp:taxon-name></italic><bold>6</bold> pygofer, anal segments, and subgenital plates, lateral view <bold>7</bold> subgenital plates, ventral view <bold>8</bold> male connective, dorsal view <bold>9–11</bold> male aedeagus in lateral, dorsal, and posterior views, respectively <bold>12</bold> detail of apex of female valvula II (posterior row of dentae digitally removed) <bold>13</bold> entire valvula II.</p></caption><graphic xmlns:xlink="http://www.w3.org/1999/xlink" xlink:href="zookeys-976-101-g002.jpg" position="float" orientation="portrait" xlink:type="simple" id="oo_464323.jpg"><uri content-type="original_file" xlink:type="simple">https://binary.pensoft.net/fig/464323</uri></graphic></fig></tp:treatment-sec><tp:treatment-sec sec-type="material" id="SECID0EUKAC"><title>Material examined.</title><p>1 male “Costa Rica: | Puntarenas Prov. | Monteverde | 12-21 Apr 1984 | S.McKamey, Coll.” (<named-content xmlns:xlink="http://www.w3.org/1999/xlink" content-type="dwc:institutional_code" xlink:type="simple">USNM</named-content>), 1 female: “Monteverde, Costa Rica | Puntarenas Prov. | 1 July 1981 10:00 am | Stuart McKamey Coll. | flying through foliage | 1/2 way up rd. to Reserve” (<named-content xmlns:xlink="http://www.w3.org/1999/xlink" content-type="dwc:institutional_code" xlink:type="simple">USNM</named-content>).</p></tp:treatment-sec><tp:treatment-sec sec-type="distribution" id="SECID0EELAC"><title>Distribution.</title><p>Still known only from Monteverde, Costa Rica, inside and just outside the Reserve. Biology and ecology unknown.</p></tp:treatment-sec><tp:treatment-sec sec-type="notes" id="SECID0EJLAC"><title>Notes.</title><p>Three species described since <xref ref-type="bibr" rid="B12">Young’s (1968)</xref> revision reveal that there is more variation in the shape of the posterior margin of the female sternum than indicated in his generic description. <xref ref-type="bibr" rid="B12">Young (1968)</xref> described the female sternum VII of <italic><tp:taxon-name><tp:taxon-name-part taxon-name-part-type="genus" reg="Pseudophera">Pseudophera</tp:taxon-name-part></tp:taxon-name></italic> as “broadly emarginate medially and with a slight convexity within the emargination,” based on that of <italic><tp:taxon-name><tp:taxon-name-part taxon-name-part-type="genus" reg="Pseudophera">P.</tp:taxon-name-part> <tp:taxon-name-part taxon-name-part-type="species" reg="divergens">divergens</tp:taxon-name-part></tp:taxon-name></italic> (Schmidt) and presumably also his new species <italic><tp:taxon-name><tp:taxon-name-part taxon-name-part-type="genus" reg="Pseudophera">P.</tp:taxon-name-part> <tp:taxon-name-part taxon-name-part-type="species" reg="truncata">truncata</tp:taxon-name-part></tp:taxon-name></italic>, of which he had nine females to examine. Similarly, <xref ref-type="bibr" rid="B3">Emmrich’s (1999)</xref> illustrations of the female sternum VII indicate that <italic><tp:taxon-name><tp:taxon-name-part taxon-name-part-type="genus" reg="Pseudophera">P.</tp:taxon-name-part> <tp:taxon-name-part taxon-name-part-type="species" reg="tibialis">tibialis</tp:taxon-name-part></tp:taxon-name></italic> Schmidt, <italic><tp:taxon-name><tp:taxon-name-part taxon-name-part-type="genus" reg="Pseudophera">P.</tp:taxon-name-part> <tp:taxon-name-part taxon-name-part-type="species" reg="contraria">contraria</tp:taxon-name-part></tp:taxon-name></italic> (Walker), <italic><tp:taxon-name><tp:taxon-name-part taxon-name-part-type="genus" reg="Pseudophera">P.</tp:taxon-name-part> <tp:taxon-name-part taxon-name-part-type="species" reg="heterogena">heterogena</tp:taxon-name-part></tp:taxon-name></italic> Schmidt, and <italic><tp:taxon-name><tp:taxon-name-part taxon-name-part-type="genus" reg="Pseudophera">P.</tp:taxon-name-part> <tp:taxon-name-part taxon-name-part-type="species" reg="paraensis">paraensis</tp:taxon-name-part></tp:taxon-name></italic> also have the deep, broad emargination. In contrast, the females of <italic><tp:taxon-name><tp:taxon-name-part taxon-name-part-type="genus" reg="Pseudophera">P.</tp:taxon-name-part> <tp:taxon-name-part taxon-name-part-type="species" reg="heveli">heveli</tp:taxon-name-part></tp:taxon-name></italic> (Fig. <xref ref-type="fig" rid="F1">4</xref>), <italic><tp:taxon-name><tp:taxon-name-part taxon-name-part-type="genus" reg="Pseudophera">P.</tp:taxon-name-part> <tp:taxon-name-part taxon-name-part-type="species" reg="chelicerata">chelicerata</tp:taxon-name-part></tp:taxon-name></italic> and <italic><tp:taxon-name><tp:taxon-name-part taxon-name-part-type="genus" reg="Pseudophera">P.</tp:taxon-name-part> <tp:taxon-name-part taxon-name-part-type="species" reg="jimenezi">jimenezi</tp:taxon-name-part></tp:taxon-name></italic> have the posterior margin of sternum VII transverse, without an emargination or a medial convexity.</p><fig id="F3" position="float" orientation="portrait"><object-id xmlns:xlink="http://www.w3.org/1999/xlink" content-type="doi" xlink:type="simple">10.3897/zookeys.976.54582.figures14-15</object-id><object-id xmlns:xlink="http://www.w3.org/1999/xlink" content-type="arpha" xlink:type="simple">2FEFD814-2423-50D7-82E7-87E15F75A037</object-id><label>Figures 14–15.</label><caption><p>Female valvulae I and III of <italic><tp:taxon-name><tp:taxon-name-part taxon-name-part-type="genus" reg="Pseudophera">Pseudophera</tp:taxon-name-part> <tp:taxon-name-part taxon-name-part-type="species" reg="heveli">heveli</tp:taxon-name-part></tp:taxon-name></italic> in lateral views, respectively.</p></caption><graphic xmlns:xlink="http://www.w3.org/1999/xlink" xlink:href="zookeys-976-101-g003.jpg" position="float" orientation="portrait" xlink:type="simple" id="oo_464324.jpg"><uri content-type="original_file" xlink:type="simple">https://binary.pensoft.net/fig/464324</uri></graphic></fig></tp:treatment-sec><ref-list><ref id="B1"><mixed-citation xmlns:xlink="http://www.w3.org/1999/xlink" xlink:type="simple"><person-group><name name-style="western"><surname>Deitz</surname><given-names>LL</given-names></name></person-group> (<year>1975</year>) Classification of the higher categories of the New World treehoppers (<tp:taxon-name><tp:taxon-name-part taxon-name-part-type="suborder">Homoptera</tp:taxon-name-part></tp:taxon-name>: <tp:taxon-name><tp:taxon-name-part taxon-name-part-type="family">Membracidae</tp:taxon-name-part></tp:taxon-name>). North Carolina Agricultural Experiment Station Technical Bulletin 225: [i–iv] 1–177.</mixed-citation></ref><ref id="B12"><mixed-citation xmlns:xlink="http://www.w3.org/1999/xlink" xlink:type="simple"><person-group><name name-style="western"><surname>Young</surname><given-names>DA</given-names></name></person-group> (<year>1968</year>) Taxonomic study of the <tp:taxon-name><tp:taxon-name-part taxon-name-part-type="subfamily">Cicadellinae</tp:taxon-name-part></tp:taxon-name> (<tp:taxon-name><tp:taxon-name-part taxon-name-part-type="suborder">Homoptera</tp:taxon-name-part></tp:taxon-name>: Cicadellide, Part 1 – <tp:taxon-name><tp:taxon-name-part taxon-name-part-type="tribe">Proconiini</tp:taxon-name-part></tp:taxon-name>. Mithsonian Institution United States National Museum Bulletin 261(ii): 1–287. <ext-link xlink:type="simple" ext-link-type="doi" xlink:href="10.5962/bhl.part.20869">https://doi.org/10.5962/bhl.part.20869</ext-link></mixed-citation></ref><ref id="B3"><mixed-citation xmlns:xlink="http://www.w3.org/1999/xlink" xlink:type="simple"><person-group><name name-style="western"><surname>Emmrich</surname><given-names>R</given-names></name></person-group> (<year>1999</year>) <article-title>Notes on the genus <italic><tp:taxon-name><tp:taxon-name-part taxon-name-part-type="genus">Pseudophera</tp:taxon-name-part></tp:taxon-name></italic> Melichar (<tp:taxon-name><tp:taxon-name-part taxon-name-part-type="order">Hemiptera</tp:taxon-name-part></tp:taxon-name>: <tp:taxon-name><tp:taxon-name-part taxon-name-part-type="suborder">Auchenorrhyncha</tp:taxon-name-part></tp:taxon-name>: <tp:taxon-name><tp:taxon-name-part taxon-name-part-type="infraorder">Cicadomorpha</tp:taxon-name-part></tp:taxon-name>: <tp:taxon-name><tp:taxon-name-part taxon-name-part-type="family">Cicadellidae</tp:taxon-name-part></tp:taxon-name>: <tp:taxon-name><tp:taxon-name-part taxon-name-part-type="subfamily">Cicadellinae</tp:taxon-name-part></tp:taxon-name>) .</article-title><source>Reichenbachia</source><volume>33</volume>(<issue>15</issue>): <fpage>115</fpage>–<lpage>122</lpage>.</mixed-citation></ref></ref-list></tp:taxon-treatment>
